# Supplementary material for: Coronavirus-like Core–Shell-Structured Co@C for Hydrogen Evolution via Hydrolysis of Sodium Borohydride
Source: Molecules. 2023 Feb 2;28(3):1440. doi: 10.3390/molecules28031440 (PMC9919990; doi:10.3390/molecules28031440)
Supplement: Supplementary file 1 [file molecules-28-01440-s001.zip]

Archive with 1 entries (1 files):
- molecules-2174985-supplementary.pdf
